# Supplementary material for: Efficacy of the Multi-Target Compound E153 in Relieving Pain and Pruritus of Different Origins
Source: Pharmaceuticals (Basel). 2023 Oct 17;16(10):1481. doi: 10.3390/ph16101481 (PMC10609854; doi:10.3390/ph16101481)
Supplement: Supplementary file 1 [file pharmaceuticals-16-01481-s001.zip]

Archive with 1 entries (1 files):
- pharmaceuticals-2591879-supplementary.pdf
